# Supplementary material for: A tool to measure the impact of inaction toward elimination of hepatitis C: A case study in Korea
Source: PLoS One. 2020 Apr 28;15(4):e0232186. doi: 10.1371/journal.pone.0232186 (PMC7188208; doi:10.1371/journal.pone.0232186)
Supplement: S1 File — (SAS) [file pone.0232186.s001.sas]

libname aa 'K:\Ãµ½Ä_°ø´Ü'; *"K:\Ãµ½Ä_°ø´Ü" ´ë½Å °ø´ÜÀü¼öÀÚ·á°¡ ÀúÀåµÇ¾îÀÖ´Â °æ·Î·Î ¼öÁ¤;
libname bb 'D:\¾Öºêºñ'; *outputÀ» ÀúÀåÇÒ »õ·Î¿î Æú´õ¸¦ »ý¼ºÇÏ°í "D:\¾Öºêºñ" ´ë½Å ÇØ´ç °æ·Î·Î ¼öÁ¤;


/*********HCV È¯ÀÚ ÃßÃâ********/

data bb.id;
set aa.tg;
run;
/*2017³â ÁÖ1/ºÎ1 ±âÁØ  HCVÈ¯ÀÚ  ?????¸í*/

%macro aa(a);

data aa.t&a._2017;
set aa.t&a._201701 aa.t&a._201702 aa.t&a._201703 aa.t&a._201704 aa.t&a._201705 aa.t&a._201706 aa.t&a._201707 aa.t&a._201708 aa.t&a._201709 aa.t&a._201710 aa.t&a._201711 aa.t&a._201712;
run;

%mend aa;
%aa(20);
%aa(60);


/*************0. HCV È¯ÀÚÀÇ ¸ðµç ¿ø³»+¿ø¿Ü Ã³¹æÀü ¹× ºñ¿ë ÃßÃâ************/

proc sql;
create table bb.t20_ehm as
select INDI_DSCM_NO, CMN_KEY, SICK_SYM1, SICK_SYM2, ED_RC_TOT_AMT
from aa.t20_2017;
quit;

proc sql;
create table bb.t60_ehm as
select distinct CMN_KEY, sum(amt) as amt_60
from aa.t60_2017
group by CMN_KEY;
quit;

proc sql;
create table bb.t2060 as
select a.*, b.amt_60
from bb.t20_ehm as a left join bb.t60_ehm as b
on a.CMN_KEY=b.CMN_KEY;
quit;

data bb.t2060_1;
set bb.t2060;
if amt_60=. then amt_60=0;
amt_total=ED_RC_TOT_AMT+amt_60;
run;


/*************1. t20¿¡¼­ ÁÖ1ºÎ1°í·ÁÇØ¼­ EHM coding************/
data bb.analysis1;
set bb.t20_ehm;
drop INDI_DSCM_NO ED_RC_TOT_AMT;
if substr(SICK_SYM1,1,3) in ("M05" "M06" "M07" "M08" "M09" "M10" "M11" "M12" "M13" "M14" "M32" "M33" "M34" "M35" "M36") 
or substr(SICK_SYM2,1,3) in  ("M05" "M06" "M07" "M08" "M09" "M10" "M11" "M12" "M13" "M14" "M32" "M33" "M34" "M35" "M36") then arthritis=1; else arthritis=0;
if substr(SICK_SYM1,1,4) in ("F341" "F329") or substr(SICK_SYM2,1,4) in ("F341" "F329") then depression=1; else depression=0;
if substr(SICK_SYM1, 1, 4) in ("N185") or substr(SICK_SYM2, 1, 4) in ("N185") then ESRD=1; else ESRD=0;
if substr(SICK_SYM1, 1, 3) in ("N00" "N01") or substr(SICK_SYM2, 1, 3) in ("N00" "N01") then glomer=1; else glomer=0;
if substr(SICK_SYM1, 1, 3) in ("I50") or substr(SICK_SYM2, 1,3) in ("I50") then HF=1; else HF=0;
if substr(SICK_SYM1, 1, 3) in ("L43" ) or substr(SICK_SYM1, 1, 4) in ("L661") or substr(SICK_SYM2, 1,3) in ("L43") or substr(SICK_SYM2, 1, 4) in ("L661") then Lichen=1; else Lichen=0;
if substr(SICK_SYM1,1,3) in ("C82" "C83" "C84" "C85" "C88") or substr(SICK_SYM1,1,4) in ("C901") or substr(SICK_SYM2,1,3) in ("C82" "C83" "C84" "C85" "C88") or substr(SICK_SYM2,1,4) in ("C901") then lymph=1; else lymph=0;
if substr(SICK_SYM1,1,3) in ("I21" "I22") or substr(SICK_SYM2,1,3) in ("I21" "I22") then MI=1; else MI=0;
if substr(SICK_SYM1,1,4) in ("D891") or  substr(SICK_SYM2,1,4) in ("D891") then cryo=1; else cryo=0;
if substr(SICK_SYM1,1,4) in ("E801") or substr(SICK_SYM2,1,4) in ("E801") then porphyria=1; else porphyria=0;
if substr(SICK_SYM1,1,4) in ("M350") or substr(SICK_SYM2,1,4) in ("M350") then sjogren=1; else sjogren=0;
if substr(SICK_SYM1,1,3) in ("I64") or substr(SICK_SYM2,1,3) in ("I64") then stroke=1; else stroke=0;
if substr(SICK_SYM1, 1, 4) in ("E119" "E118") or substr(SICK_SYM1, 1, 5) in ("E1110"  "E1310" "E1100" "E1101" "E1111" "E1140" "E1151" "E1121" ) or  
substr(SICK_SYM2, 1, 4) in ("E119" "E118") or substr(SICK_SYM2, 1, 5) in ("E1110"  "E1310" "E1100" "E1101" "E1111" "E1140" "E1151" "E1121" )  then DM=1; else DM=0;
if substr(SICK_SYM1, 1,3) in ("I70" "I71" "I72" "I73" "I76" "I77" "Z95" "I21" "I43" "I48" "I49" "I50" "I60" "I61" "I62" "I63" "I64" "I65" "I66" "I67" "I68" "I69" "G45") or 
substr(SICK_SYM1, 1,4) in ("I110" "I130" "I132" "I252" "I426" "I427" "I425" "I428" "I442" "I441" "I456" "I459" "I471" "I472" "I479" "I609" "I619" "I742" "I743" "I771" "K551" "K559" "R000") or 
substr(SICK_SYM2, 1,3) in ("I70" "I71" "I72" "I73" "I76" "I77" "Z95" "I21" "I43" "I48" "I49" "I50" "I60" "I61" "I62" "I63" "I64" "I65" "I66" "I67" "I68" "I69" "G45") or 
substr(SICK_SYM2, 1,4) in ("I110" "I130" "I132" "I252" "I426" "I427" "I425" "I428" "I442" "I441" "I456" "I459" "I471" "I472" "I479" "I609" "I619" "I742" "I743" "I771" "K551" "K559" "R000") then CV=1; else CV=0;
if substr(SICK_SYM1, 1,3) in ("N18" "N19" "I12" "Z49") or substr(SICK_SYM1, 1,4) in ("I131" "Z940" "Z992") or 
substr(SICK_SYM2, 1,3) in ("N18" "N19" "I12" "Z49") or substr(SICK_SYM2, 1,4) in ("I131" "Z940" "Z992") then ChronicRD=1; else ChronicRD=0;
if substr(SICK_SYM1, 1,3) in ("R53" "G933") or substr(SICK_SYM2, 1,3) in ("R53" "G933") then fatigue=1; else fatigue=0;
if substr(SICK_SYM1, 1,3) in ("R12" "R13" "K20" "K21") or substr(SICK_SYM1, 1,4) in ("E164") or substr(SICK_SYM2, 1,3) in ("R12" "R13" "K20" "K21") or substr(SICK_SYM2, 1,4) in ("E164") then GERD=1; else GERD=0;
if substr(SICK_SYM1, 1,4) in ("M797" "M791" "M609") or substr(SICK_SYM2, 1,4) in ("M797" "M791" "M609") then Fibro=1; else Fibro=0;
if substr(SICK_SYM1, 1,3) in ("N00" "N01" "N02" "N03" "N04" "N05" "N06" "N07" "N08" "N17" "N25" "N27") or substr(SICK_SYM1,1,4) in ("N269") or 
substr(SICK_SYM2, 1,3) in ("N00" "N01" "N02" "N03" "N04" "N05" "N06" "N07" "N08" "N17" "N25" "N27") or substr(SICK_SYM2,1,4) in ("N269") then neph=1; else neph=0;
if substr(SICK_SYM1, 1,3) in ("L40" "L41" "L42" "L44") or substr(SICK_SYM1, 1,4) in ("L305") or substr(SICK_SYM2, 1,3) in ("L40" "L41" "L42" "L44") or substr(SICK_SYM2, 1,4) in ("L305") then psoriasis=1; else psoriasis=0;
if substr(SICK_SYM1, 1,4) in ("K580" "K581" "K582" "K588" "K589") or substr(SICK_SYM2, 1,4) in ("K580" "K581" "K582" "K588" "K589") then IBS=1; else IBS=0;
if substr(SICK_SYM1, 1,3) in ("K50" "K51") or substr(SICK_SYM2, 1,3) in ("K50" "K51") then IBD=1; else IBD=0;
if substr(SICK_SYM1, 1,3) in ("G30" "G94") or substr(SICK_SYM1, 1,4) in ("G310" "G311" "G319" "G910" "G911" "G912" "G937") or substr(SICK_SYM1,1,5) in ("G3183" "G3184" "G3185" "G3189" "G3184") or 
substr(SICK_SYM2, 1,3) in ("G30" "G94") or substr(SICK_SYM2, 1,4) in ("G310" "G311" "G319" "G910" "G911" "G912" "G937") or substr(SICK_SYM2,1,5) in ( "G3183" "G3184" "G3185" "G3189" "G3184") then cognitive=1; else cognitive=0;
if substr(SICK_SYM1, 1,3) in ("C00" "C01" "C02" "C03" "C04" "C05" "C06" "C07" "C08" "C09" "C10" "C11" "C12" "C13" "C14") or substr(SICK_SYM1, 1,4) in ("C490" "C470") or 
substr(SICK_SYM2, 1,3) in ("C00" "C01" "C02" "C03" "C04" "C05" "C06" "C07" "C08" "C09" "C10" "C11" "C12" "C13" "C14") or substr(SICK_SYM2,1,4) in ("C490" "C470") then Head=1; else head=0;
if substr(SICK_SYM1, 1,3) in ("C73") or substr(SICK_SYM2, 1,3) in ("C73") then thyroid=1; else thyroid=0;
if substr(SICK_SYM1, 1,3) in ("C15") or  substr(SICK_SYM1, 1,4) in ("D001") or substr(SICK_SYM2, 1,3) in ("C15") or  substr(SICK_SYM2, 1,4) in ("D001") then EsophaC=1; else EsophaC=0;
if substr(SICK_SYM1, 1,3) in ("G20") or substr(SICK_SYM2, 1,3) in ("G20") then parkinson=1; else parkinson=0;
if substr(SICK_SYM1, 1,4) in ("E888") or substr(SICK_SYM2, 1,4) in ("E888") then insulin=1; else insulin=0;
if substr(SICK_SYM1, 1,4) in ("K900") or substr(SICK_SYM2, 1,4) in ("K900") then celiac=1; else celiac=0;
if substr(SICK_SYM1, 1,3) in ("C61") or substr(SICK_SYM2, 1,3) in ("C61") then prostate=1; else prostate=0;
if substr(SICK_SYM1, 1,3) in ("N97") or substr(SICK_SYM1, 1,4) in ( "N970" "E230" "N971" "N972" "N978" "N979" "Z319")  or 
substr(SICK_SYM2, 1,3) in ("N97") or substr(SICK_SYM2, 1,4) in ( "N970" "E230" "N971" "N972" "N978" "N979" "Z319")  then infertility=1; else infertility=0;
if substr(SICK_SYM1, 1,4) in ("O600" "O601") or substr(SICK_SYM2, 1,4) in ("O600" "O601") then premature=1; else premature=0;
if substr(SICK_SYM1, 1,4) in ("O244") or substr(SICK_SYM2, 1,4) in ("O244") then gestational=1; else gestational=0;
run;

proc sql;
create table bb.analysis1_1 as 
select a.*, b.*
from bb.t2060_1 as a left join bb.analysis1 as b
on a.CMN_KEY=b.CMN_KEY;
quit;


%macro dd(a,b);

data a1_&a.;
set bb.analysis1_1;
if &a.=1;
run;

proc sql;
create table bb.a1_&b. as
select sum(amt_total) as &a., count(distinct INDI_DSCM_NO) as &a._n
from a1_&a.;
quit;

%mend;

%dd(arthritis,1);
%dd(depression,2);
%dd(ESRD,3);
%dd(glomer,4);
%dd(HF,5);
%dd(Lichen,6);
%dd(lymph,7);
%dd(MI,8);
%dd(cryo,9);
%dd(porphyria,10);
%dd(sjogren,11);
%dd(stroke,12);
%dd(DM,13);
%dd(CV,14);
%dd(ChronicRD,15);
%dd(fatigue,16);
%dd(GERD,17);
%dd(Fibro,18);
%dd(Neph,19);
%dd(psoriasis,20);
%dd(IBS,21);
%dd(IBD,22);
%dd(cognitive,23);
%dd(head,24);
%dd(thyroid,25);
%dd(EsophaC,26);
%dd(Parkinson,27);
%dd(Insulin,28);
%dd(Celiac,29);
%dd(prostate,30);
%dd(infertility,31);
%dd(premature,32);
%dd(gestational,33);

data bb.analysis1_total;
merge bb.a1_1 bb.a1_2 bb.a1_3 bb.a1_4 bb.a1_5 bb.a1_6 bb.a1_7 bb.a1_8 bb.a1_9 bb.a1_10 
bb.a1_11 bb.a1_12 bb.a1_13 bb.a1_14 bb.a1_15 bb.a1_16 bb.a1_17 bb.a1_18 bb.a1_19 bb.a1_20 
bb.a1_21 bb.a1_22 bb.a1_23 bb.a1_24 bb.a1_25 bb.a1_26 bb.a1_27 bb.a1_28 bb.a1_29 bb.a1_30 
bb.a1_31 bb.a1_32 bb.a1_33;
run;


/****************2. 20table¿¡¼­ EHMÃßÃâ-»óÀ§5»óº´*****************/

data bb.t20_ehm2;
set aa.t20_2017;
drop ED_RC_TOT_AMT EDC_SBA EDC_INSUR_BRDN_AMT;
run;

data bb.sick1; set bb.t20_ehm2; keep CMN_KEY SICK_SYM1; run; proc sort data=bb.sick1 nodupKey; by CMN_KEY descending SICK_SYM1; run; proc sort data=bb.sick1 nodupkey; by CMN_KEY; run; 
data bb.sick2; set bb.t20_ehm2; keep CMN_KEY SICK_SYM2; run; proc sort data=bb.sick2 nodupKey; by CMN_KEY descending SICK_SYM2; run; proc sort data=bb.sick2 nodupkey; by CMN_KEY; run; 
data bb.sick3; set bb.t20_ehm2; keep CMN_KEY SICK_SYM3; run; proc sort data=bb.sick3 nodupKey; by CMN_KEY descending SICK_SYM3; run; proc sort data=bb.sick3 nodupkey; by CMN_KEY; run; 
data bb.sick4; set bb.t20_ehm2; keep CMN_KEY SICK_SYM4; run; proc sort data=bb.sick4 nodupKey; by CMN_KEY descending SICK_SYM4; run; proc sort data=bb.sick4 nodupkey; by CMN_KEY; run; 
data bb.sick5; set bb.t20_ehm2; keep CMN_KEY SICK_SYM5; run; proc sort data=bb.sick5 nodupKey; by CMN_KEY descending SICK_SYM5; run; proc sort data=bb.sick5 nodupkey; by CMN_KEY; run; 


data bb.sick1_1; set bb.sick1; sick_sym=SICK_SYM1; drop SICK_SYM1; run;
data bb.sick2_1; set bb.sick2; sick_sym=SICK_SYM2; drop SICK_SYM2; run;
data bb.sick3_1; set bb.sick3; sick_sym=SICK_SYM3; drop SICK_SYM3; run;
data bb.sick4_1; set bb.sick4; sick_sym=SICK_SYM4; drop SICK_SYM4; run;
data bb.sick5_1; set bb.sick5; sick_sym=SICK_SYM5; drop SICK_SYM5; run;

data bb.sick_sum; set bb.sick1_1 bb.sick2_1 bb.sick3_1 bb.sick4_1 bb.sick5_1; run; proc sort data=bb.sick_sum; by CMN_KEY; run; 


data bb.analysis2;
set bb.sick_sum;
if substr(sick_sym,1,3) in ("M05" "M06" "M07" "M08" "M09" "M10" "M11" "M12" "M13" "M14" "M32" "M33" "M34" "M35" "M36") then arthritis=1; else arthritis=0;
if substr(sick_sym,1,4) in ("F341" "F329") then depression=1; else depression=0;
if substr(sick_sym, 1, 4) in ("N185") then ESRD=1; else ESRD=0;
if substr(sick_sym, 1, 3) in ("N00" "N01") then glomer=1; else glomer=0;
if substr(sick_sym, 1, 3) in ("I50") then HF=1; else HF=0;
if substr(sick_sym, 1, 3) in ("L43" ) or substr(sick_sym, 1, 4) in ("L661")  then Lichen=1; else Lichen=0;
if substr(sick_sym,1,3) in ("C82" "C83" "C84" "C85" "C88") or substr(sick_sym,1,4) in ("C901")  then lymph=1; else lymph=0;
if substr(sick_sym,1,3) in ("I21" "I22")  then MI=1; else MI=0;
if substr(sick_sym,1,4) in ("D891") then cryo=1; else cryo=0;
if substr(sick_sym,1,4) in ("E801") then porphyria=1; else porphyria=0;
if substr(sick_sym,1,4) in ("M350") then sjogren=1; else sjogren=0;
if substr(sick_sym,1,3) in ("I64") then stroke=1; else stroke=0;
if substr(sick_sym, 1, 4) in ("E119" "E118") or substr(sick_sym, 1, 5) in ("E1110"  "E1310" "E1100" "E1101" "E1111" "E1140" "E1151" "E1121" ) then DM=1; else DM=0;
if substr(sick_sym, 1,3) in ("I70" "I71" "I72" "I73" "I76" "I77" "Z95" "I21" "I43" "I48" "I49" "I50" "I60" "I61" "I62" "I63" "I64" "I65" "I66" "I67" "I68" "I69" "G45") or 
substr(sick_sym, 1,4) in ("I110" "I130" "I132" "I252" "I426" "I427" "I425" "I428" "I442" "I441" "I456" "I459" "I471" "I472" "I479" "I609" "I619" "I742" "I743" "I771" "K551" "K559" "R000") then CV=1; else CV=0;
if substr(sick_sym, 1,3) in ("N18" "N19" "I12" "Z49") or substr(sick_sym, 1,4) in ("I131" "Z940" "Z992") then ChronicRD=1; else ChronicRD=0;
if substr(sick_sym, 1,3) in ("R53" "G933")  then fatigue=1; else fatigue=0;
if substr(sick_sym, 1,3) in ("R12" "R13" "K20" "K21") or substr(sick_sym, 1,4) in ("E164") then GERD=1; else GERD=0;
if substr(sick_sym, 1,4) in ("M797" "M791" "M609")  then Fibro=1; else Fibro=0;
if substr(sick_sym, 1,3) in ("N00" "N01" "N02" "N03" "N04" "N05" "N06" "N07" "N08" "N17" "N25" "N27") or substr(sick_sym,1,4) in ("N269") then neph=1; else neph=0;
if substr(sick_sym, 1,3) in ("L40" "L41" "L42" "L44") or substr(sick_sym, 1,4) in ("L305")  then psoriasis=1; else psoriasis=0;
if substr(sick_sym, 1,4) in ("K580" "K581" "K582" "K588" "K589") then IBS=1; else IBS=0;
if substr(sick_sym, 1,3) in ("K50" "K51")  then IBD=1; else IBD=0;
if substr(sick_sym, 1,3) in ("G30" "G94") or substr(sick_sym, 1,4) in ("G310" "G311" "G319" "G910" "G911" "G912" "G937") or substr(sick_sym,1,5) in ("G3183" "G3184" "G3185" "G3189" "G3184") then cognitive=1; else cognitive=0;
if substr(sick_sym, 1,3) in ("C00" "C01" "C02" "C03" "C04" "C05" "C06" "C07" "C08" "C09" "C10" "C11" "C12" "C13" "C14") or substr(sick_sym, 1,4) in ("C490" "C470") then Head=1; else head=0;
if substr(sick_sym, 1,3) in ("C73")  then thyroid=1; else thyroid=0;
if substr(sick_sym, 1,3) in ("C15") or  substr(sick_sym, 1,4) in ("D001") then EsophaC=1; else EsophaC=0;
if substr(sick_sym, 1,3) in ("G20")  then parkinson=1; else parkinson=0;
if substr(sick_sym, 1,4) in ("E888") then insulin=1; else insulin=0;
if substr(sick_sym, 1,4) in ("K900")  then celiac=1; else celiac=0;
if substr(sick_sym, 1,3) in ("C61") then prostate=1; else prostate=0;
if substr(sick_sym, 1,3) in ("N97") or substr(sick_sym, 1,4) in ( "N970" "E230" "N971" "N972" "N978" "N979" "Z319")  then infertility=1; else infertility=0;
if substr(sick_sym, 1,4) in ("O600" "O601") then premature=1; else premature=0;
if substr(sick_sym, 1,4) in ("O244")  then gestational=1; else gestational=0;
run;


proc sql;
create table bb.analysis2_2 as
select distinct CMN_KEY, 
max(arthritis) as arthritis, 
max(depression) as depression, 
max(ESRD) as ESRD, 
max(glomer) as glomer, 
max(HF) as HF, 
max(Lichen) as Lichen, 
max(lymph) as lymph, 
max(MI) as MI, 
max(cryo) as cryo, 
max(porphyria) as porphyria, 
max(sjogren) as sjogren, 
max(stroke) as stroke, 
max(DM) as DM, 
max(CV) as CV, 
max(ChronicRD) as ChronicRD, 
max(fatigue) as fatigue, 
max(GERD) as GERD, 
max(Fibro) as Fibro, 
max(neph) as neph, 
max(psoriasis) as psoriasis, 
max(IBS) as IBS, 
max(IBD) as IBD, 
max(cognitive) as cognitive, 
max(Head) as Head, 
max(thyroid) as thyroid, 
max(EsophaC) as EsophaC, 
max(parkinson) as parkinson, 
max(insulin) as insulin, 
max(celiac) as celiac, 
max(prostate) as prostate, 
max(infertility) as infertility, 
max(premature) as premature, 
max(gestational) as gestational
from bb.analysis2
group by CMN_KEY;
quit;

proc sql;
create table bb.analysis2_3 as 
select a.*, b.*
from bb.t2060_1 as a left join bb.analysis2_2 as b
on a.CMN_KEY=b.CMN_KEY;
quit;


%macro dd(a,b);

data a2_&a.;
set bb.analysis2_3;
if &a.=1;
run;

proc sql;
create table bb.a2_&b. as
select sum(amt_total) as &a.,  count(distinct INDI_DSCM_NO) as &a._n
from a2_&a.;
quit;

%mend;


%dd(arthritis,1);
%dd(depression,2);
%dd(ESRD,3);
%dd(glomer,4);
%dd(HF,5);
%dd(Lichen,6);
%dd(lymph,7);
%dd(MI,8);
%dd(cryo,9);
%dd(porphyria,10);
%dd(sjogren,11);
%dd(stroke,12);
%dd(DM,13);
%dd(CV,14);
%dd(ChronicRD,15);
%dd(fatigue,16);
%dd(GERD,17);
%dd(Fibro,18);
%dd(Neph,19);
%dd(psoriasis,20);
%dd(IBS,21);
%dd(IBD,22);
%dd(cognitive,23);
%dd(head,24);
%dd(thyroid,25);
%dd(EsophaC,26);
%dd(Parkinson,27);
%dd(Insulin,28);
%dd(Celiac,29);
%dd(prostate,30);
%dd(infertility,31);
%dd(premature,32);
%dd(gestational,33);

data bb.analysis2_total;
merge bb.a2_1 bb.a2_2 bb.a2_3 bb.a2_4 bb.a2_5 bb.a2_6 bb.a2_7 bb.a2_8 bb.a2_9 bb.a2_10 
bb.a2_11 bb.a2_12 bb.a2_13 bb.a2_14 bb.a2_15 bb.a2_16 bb.a2_17 bb.a2_18 bb.a2_19 bb.a2_20 
bb.a2_21 bb.a2_22 bb.a2_23 bb.a2_24 bb.a2_25 bb.a2_26 bb.a2_27 bb.a2_28 bb.a2_29 bb.a2_30 
bb.a2_31 bb.a2_32 bb.a2_33;
run;


data bb.total;
set bb.analysis1_total bb.analysis2_total ;
run;
